# Supplementary material for: Telestroke management during the Hajj seasons 2023–2024: insights from SEHA Virtual Hospital in KSA
Source: Front Neurol. 2025 Nov 13;16:1573275. doi: 10.3389/fneur.2025.1573275 (PMC12657502; doi:10.3389/fneur.2025.1573275)
Supplement: Supplementary file 1 [file Table_1.xlsx]

## Sheet: Sheet1
Results
Contingency Tables
Contingency Tables
	Year
Nationality	2023	2024	Total
Non-Saudi	142	155	297
Saudi	64	97	161
Total	206	252	458
χ² Tests
	Value	df	p
χ²	2.74	1	0.098
N	458
Contingency Tables
Contingency Tables
	Year
Gender	2023	2024	Total
Female	89	96	185
Male	118	156	274
Total	207	252	459
χ² Tests
	Value	df	p
χ²	1.13	1	0.287
N	459
Contingency Tables
Contingency Tables
	Year
Diagnosis	2023	2024	Total
Hemorrhagic	11	9	20
Ischemic	95	184	279
Other	94	46	140
TIA	7	13	20
Total	207	252	459
χ² Tests
	Value	df	p
χ²	42.85	3	<.001
Likelihood ratio	43.3	3	<.001
Fisher's exact test			<.001
N	459
Contingency Tables
Contingency Tables
	Year
TPA given	2023	2024	Total
0	160	195	355
1	47	57	104
Total	207	252	459
χ² Tests
	Value	df	p
χ²	0	1	0.982
Likelihood ratio	0	1	0.982
Fisher's exact test			1
N	459
Independent Samples T-Test
Independent Samples T-Test
		Statistic	df	p
time to TPA (minutes)	Student's t	1.60ᵃ	101	0.113
	Mann-Whitney U	1291		0.897
Note. Hₐ μ2023 ≠ μ2024
ᵃ Levene's test is significant (p < .05), suggesting a violation of the assumption of equal variances
References
[1] The jamovi project (2024). jamovi. (Version 2.6) [Computer Software]. Retrieved from https://www.jamovi.org.
[2] R Core Team (2024). R: A Language and environment for statistical computing. (Version 4.4) [Computer software]. Retrieved from https://cran.r-project.org. (R packages retrieved from CRAN snapshot 2024-08-07).
[3] Meyer, D., Zeileis, A., Hornik, K., Gerber, F., & Friendly, M. (2023). vcd: Visualizing Categorical Data. [R package]. Retrieved from https://cran.r-project.org/package=vcd.
